# Supplementary material for: Guanxin V Acts as an Antioxidant in Ventricular Remodeling
Source: Front Cardiovasc Med. 2022 Jan 4;8:778005. doi: 10.3389/fcvm.2021.778005 (PMC8764413; doi:10.3389/fcvm.2021.778005)
Supplement: Supplementary Table S1 — Functional enrichment analysis of 4 cluster networks divided from the protein-protein interaction (PPI) network. [file Table_1.xls]

## Sheet: ClueGO Results
Cluster 1	ID	Term	Term PValue	Term PValue Corrected with Bonferroni step down	Group PValue	Group PValue Corrected with Bonferroni step down	GOLevels	GOGroups	% Associated Genes	Nr. Genes	Associated Genes Found
	GO:0048146	positive regulation of fibroblast proliferation	8.28647e-07	1.65729e-06	5.84795e-06	5.84795e-06	[4, 5, 6]	Group0	5.66038	3	[CCNA2, CCNB1, CDKN1A]
	GO:0016538	cyclin-dependent protein serine/threonine kinase regulator activity	7.36887e-07	2.21066e-06	5.84795e-06	5.84795e-06	[6, 7, 9, 10, 11]	Group0	5.88235	3	[CCNA2, CCNB1, CDKN1A]
	GO:0007076	mitotic chromosome condensation	4.06825e-07	1.6273e-06	2.26908e-09	4.53816e-09	[4, 5, 6, 7, 8, 9]	Group1	7.14286	3	[CCNB1, CDK1, RB1]
	GO:0016572	histone phosphorylation	8.80027e-10	7.04021e-09	2.26908e-09	4.53816e-09	[7, 8, 9]	Group1	9.52381	4	[CCNA2, CCNB1, CDK1, CDK2]
	GO:0030261	chromosome condensation	1.93084e-06	1.93084e-06	2.26908e-09	4.53816e-09	[8]	Group1	4.28571	3	[CCNB1, CDK1, RB1]
	GO:0031145	anaphase-promoting complex-dependent catabolic process	1.7396e-08	1.04376e-07	2.26908e-09	4.53816e-09	[7, 8, 9, 10, 11]	Group1	4.5977	4	[CCNB1, CDK1, CDK2, RB1]
	GO:0031100	animal organ regeneration	2.08765e-08	1.04383e-07	1.09033e-13	3.271e-13	[4, 5, 6]	Group2	4.3956	4	[CCNA2, CDK1, CDKN1A, PCNA]
	GO:1902807	negative regulation of cell cycle G1/S phase transition	4.29385e-13	5.15262e-12	1.09033e-13	3.271e-13	[5, 6, 7, 8]	Group2	5.17241	6	[CCNB1, CDK1, CDK2, CDKN1A, PCNA, RB1]
	GO:0044819	mitotic G1/S transition checkpoint signaling	1.57971e-11	1.57971e-10	1.09033e-13	3.271e-13	[5, 6, 7, 8, 9, 10]	Group2	7.14286	5	[CCNB1, CDK1, CDK2, CDKN1A, PCNA]
	GO:2000134	negative regulation of G1/S transition of mitotic cell cycle	3.46272e-13	4.50153e-12	1.09033e-13	3.271e-13	[6, 7, 8, 9]	Group2	5.35714	6	[CCNB1, CDK1, CDK2, CDKN1A, PCNA, RB1]
	GO:0044773	mitotic DNA damage checkpoint signaling	3.04557e-10	2.74102e-09	1.09033e-13	3.271e-13	[6, 7, 8, 9, 10, 11]	Group2	4	5	[CCNB1, CDK1, CDK2, CDKN1A, PCNA]
	GO:0031571	mitotic G1 DNA damage checkpoint signaling	1.46701e-11	1.61371e-10	1.09033e-13	3.271e-13	[6, 7, 8, 9, 10, 11, 12]	Group2	7.24638	5	[CCNB1, CDK1, CDK2, CDKN1A, PCNA]
	GO:0006977	DNA damage response, signal transduction by p53 class mediator resulting in cell cycle arrest	3.09949e-09	2.16964e-08	1.09033e-13	3.271e-13	[6, 7, 8, 9, 10, 11, 12, 13]	Group2	7.01754	4	[CCNB1, CDK1, CDKN1A, PCNA]
Cluster 2	ID	Term	Term PValue	Term PValue Corrected with Bonferroni step down	Group PValue	Group PValue Corrected with Bonferroni step down	GOLevels	GOGroups	% Associated Genes	Nr. Genes	Associated Genes Found
	GO:0016504	peptidase activator activity	1.16613e-07	1.16613e-07	1.16613e-07	1.16613e-07	[6, 7, 8, 9, 10]	Group0	7.14286	3	[APH1A, APP, PSENEN]
	GO:0042982	amyloid precursor protein metabolic process	1.52274e-09	4.56822e-09	1.04254e-07	2.08508e-07	[4, 5]	Group1	5.19481	4	[APH1A, PSEN1, PSEN2, PSENEN]
	GO:0007220	Notch receptor processing	2.37001e-13	2.37001e-12	1.04254e-07	2.08508e-07	[5, 6]	Group1	40	4	[APH1A, PSEN1, PSEN2, PSENEN]
	GO:0033619	membrane protein proteolysis	6.2812e-10	3.1406e-09	1.04254e-07	2.08508e-07	[5, 6]	Group1	6.45161	4	[APH1A, PSEN1, PSEN2, PSENEN]
	GO:0042987	amyloid precursor protein catabolic process	5.49114e-10	3.29469e-09	1.04254e-07	2.08508e-07	[5, 6]	Group1	6.66667	4	[APH1A, PSEN1, PSEN2, PSENEN]
	GO:0050435	amyloid-beta metabolic process	6.70675e-10	2.6827e-09	1.04254e-07	2.08508e-07	[5, 6]	Group1	6.34921	4	[APH1A, PSEN1, PSEN2, PSENEN]
	GO:0006509	membrane protein ectodomain proteolysis	1.83873e-10	1.47098e-09	1.04254e-07	2.08508e-07	[6, 7]	Group1	8.69565	4	[APH1A, PSEN1, PSEN2, PSENEN]
	GO:0031293	membrane protein intracellular domain proteolysis	8.25115e-12	7.42604e-11	1.04254e-07	2.08508e-07	[6, 7]	Group1	18.1818	4	[APH1A, PSEN1, PSEN2, PSENEN]
	GO:0034205	amyloid-beta formation	2.59451e-10	1.81615e-09	1.04254e-07	2.08508e-07	[6, 7]	Group1	8	4	[APH1A, PSEN1, PSEN2, PSENEN]
	GO:0035333	Notch receptor processing, ligand-dependent	3.95055e-14	4.3456e-13	1.04254e-07	2.08508e-07	[5, 6, 7, 8]	Group1	57.1429	4	[APH1A, PSEN1, PSEN2, PSENEN]
	GO:0048013	ephrin receptor signaling pathway	3.42879e-09	6.85757e-09	1.04254e-07	2.08508e-07	[6, 7, 8]	Group1	4.25532	4	[APH1A, PSEN1, PSEN2, PSENEN]
Cluster 3	ID	Term	Term PValue	Term PValue Corrected with Bonferroni step down	Group PValue	Group PValue Corrected with Bonferroni step down	GOLevels	GOGroups	% Associated Genes	Nr. Genes	Associated Genes Found
	GO:0001541	ovarian follicle development	2.47126e-06	1.72988e-05	2.47126e-06	4.94251e-06	[4, 5, 6, 7, 8, 9]	Group0	5.26316	3	[ESR1, MYC, SMAD4]
	GO:0014855	striated muscle cell proliferation	4.0359e-06	1.61436e-05	4.0359e-06	4.0359e-06	[4]	Group1	4.47761	3	[MAPK1, STAT3, TGFBR1]
	GO:0031050	dsRNA processing	2.34178e-06	1.87342e-05	2.34178e-06	7.02533e-06	[6, 7, 8]	Group2	5.35714	3	[ESR1, SMAD2, STAT3]
	GO:0070918	production of small RNA involved in gene silencing by RNA	2.34178e-06	1.87342e-05	2.34178e-06	7.02533e-06	[4, 7, 8, 9]	Group2	5.35714	3	[ESR1, SMAD2, STAT3]
	GO:0035196	production of miRNAs involved in gene silencing by miRNA	1.9805e-06	1.78245e-05	2.34178e-06	7.02533e-06	[5, 6, 8, 9, 10, 11]	Group2	5.66038	3	[ESR1, SMAD2, STAT3]
	GO:1902895	positive regulation of pri-miRNA transcription by RNA polymerase II	9.73221e-07	1.26519e-05	2.47126e-06	4.94251e-06	[8, 9, 10, 11, 12, 13]	Group3	7.14286	3	[JUN, SMAD4, STAT3]
	GO:0061614	pri-miRNA transcription by RNA polymerase II	2.47126e-06	1.72988e-05	2.47126e-06	4.94251e-06	[7, 8, 9, 10, 11]	Group3	5.26316	3	[JUN, SMAD4, STAT3]
	GO:1902893	regulation of pri-miRNA transcription by RNA polymerase II	2.47126e-06	1.72988e-05	2.47126e-06	4.94251e-06	[7, 8, 9, 10, 11, 12]	Group3	5.26316	3	[JUN, SMAD4, STAT3]
	GO:0035019	somatic stem cell population maintenance	2.1502e-08	3.44032e-07	9.0187e-11	4.50935e-10	[3, 4]	Group4	5.97015	4	[MYC, SMAD2, SMAD4, STAT3]
	GO:0072132	mesenchyme morphogenesis	1.19258e-08	2.02739e-07	9.0187e-11	4.50935e-10	[4, 5, 6, 7]	Group4	6.89655	4	[MYC, SMAD2, SMAD4, TGFBR1]
	GO:0010717	regulation of epithelial to mesenchymal transition	7.45774e-08	1.11866e-06	9.0187e-11	4.50935e-10	[4, 5, 6, 7, 8, 9]	Group4	4.3956	4	[SMAD2, SMAD4, SMAD7, TGFBR1]
	GO:0010718	positive regulation of epithelial to mesenchymal transition	1.65828e-06	1.65828e-05	9.0187e-11	4.50935e-10	[3, 4, 5, 6, 7, 8, 9, 10]	Group4	6	3	[SMAD2, SMAD4, TGFBR1]
	GO:0060395	SMAD protein signal transduction	2.54631e-10	4.58336e-09	4.27642e-09	1.71057e-08	[3, 4, 5, 6, 7, 8]	Group5	5.88235	5	[JUN, SMAD2, SMAD4, SMAD7, TGFBR1]
	GO:0072132	mesenchyme morphogenesis	1.19258e-08	2.02739e-07	4.27642e-09	1.71057e-08	[4, 5, 6, 7]	Group5	6.89655	4	[MYC, SMAD2, SMAD4, TGFBR1]
	GO:0060411	cardiac septum morphogenesis	5.23204e-06	1.04641e-05	4.27642e-09	1.71057e-08	[3, 4, 5, 6, 7, 8, 9]	Group5	4.10959	3	[SMAD4, SMAD7, TGFBR1]
	GO:0060415	muscle tissue morphogenesis	4.60828e-06	1.38248e-05	4.27642e-09	1.71057e-08	[4, 5, 6, 7, 8]	Group5	4.28571	3	[SMAD4, SMAD7, TGFBR1]
	GO:0003281	ventricular septum development	5.67749e-06	5.67749e-06	4.27642e-09	1.71057e-08	[4, 5, 7, 8, 9]	Group5	4	3	[SMAD4, SMAD7, TGFBR1]
	GO:0003208	cardiac ventricle morphogenesis	5.23204e-06	1.04641e-05	4.27642e-09	1.71057e-08	[4, 5, 6, 7, 8, 9]	Group5	4.10959	3	[SMAD4, SMAD7, TGFBR1]
	GO:0010717	regulation of epithelial to mesenchymal transition	7.45774e-08	1.11866e-06	4.27642e-09	1.71057e-08	[4, 5, 6, 7, 8, 9]	Group5	4.3956	4	[SMAD2, SMAD4, SMAD7, TGFBR1]
	GO:0010718	positive regulation of epithelial to mesenchymal transition	1.65828e-06	1.65828e-05	4.27642e-09	1.71057e-08	[3, 4, 5, 6, 7, 8, 9, 10]	Group5	6	3	[SMAD2, SMAD4, TGFBR1]
	GO:0003229	ventricular cardiac muscle tissue development	2.47126e-06	1.72988e-05	4.27642e-09	1.71057e-08	[6, 7, 8]	Group5	5.26316	3	[SMAD4, SMAD7, TGFBR1]
	GO:0032924	activin receptor signaling pathway	1.20206e-06	1.44247e-05	4.27642e-09	1.71057e-08	[6, 7, 8]	Group5	6.66667	3	[SMAD2, SMAD7, TGFBR1]
	GO:0055008	cardiac muscle tissue morphogenesis	3.03663e-06	1.82198e-05	4.27642e-09	1.71057e-08	[5, 6, 7, 8, 9]	Group5	4.91803	3	[SMAD4, SMAD7, TGFBR1]
	GO:0060389	pathway-restricted SMAD protein phosphorylation	3.51274e-06	1.75637e-05	4.27642e-09	1.71057e-08	[6, 7, 8]	Group5	4.6875	3	[SMAD4, SMAD7, TGFBR1]
	GO:0060412	ventricular septum morphogenesis	8.37998e-07	1.1732e-05	4.27642e-09	1.71057e-08	[4, 5, 6, 7, 8, 9, 10]	Group5	7.5	3	[SMAD4, SMAD7, TGFBR1]
	GO:0055010	ventricular cardiac muscle tissue morphogenesis	1.46408e-06	1.61049e-05	4.27642e-09	1.71057e-08	[5, 6, 7, 8, 9, 10]	Group5	6.25	3	[SMAD4, SMAD7, TGFBR1]
	GO:0060393	regulation of pathway-restricted SMAD protein phosphorylation	3.03663e-06	1.82198e-05	4.27642e-09	1.71057e-08	[7, 8, 9]	Group5	4.91803	3	[SMAD4, SMAD7, TGFBR1]
Cluster 4	ID	Term	Term PValue	Term PValue Corrected with Bonferroni step down	Group PValue	Group PValue Corrected with Bonferroni step down	GOLevels	GOGroups	% Associated Genes	Nr. Genes	Associated Genes Found
	GO:0046626	regulation of insulin receptor signaling pathway	4.18137e-05	0.000125441	4.18137e-05	4.18137e-05	[4, 5, 6, 7, 8, 9, 10]	Group0	4.34783	3	[CDK4, PTPN1, RELA]
	GO:0060711	labyrinthine layer development	1.4888e-05	0.00022332	1.4888e-05	2.9776e-05	[4, 5, 6, 7, 8, 9]	Group1	6.12245	3	[CASP8, GRB2, NCOA1]
	GO:0098531	ligand-activated transcription factor activity	3.47999e-07	9.04797e-06	3.47999e-07	1.044e-06	[8, 9, 10, 11, 12, 13]	Group2	6.55738	4	[NR1I2, NR3C1, PPARG, RXRA]
	GO:0004879	nuclear receptor activity	3.47999e-07	9.04797e-06	3.47999e-07	1.044e-06	[4, 5, 6, 8, 9, 10, 11, 12, 13, 14]	Group2	6.55738	4	[NR1I2, NR3C1, PPARG, RXRA]
	GO:1902895	positive regulation of pri-miRNA transcription by RNA polymerase II	7.55266e-08	2.41685e-06	2.64068e-07	1.05627e-06	[8, 9, 10, 11, 12, 13]	Group3	9.52381	4	[NR3C1, PPARG, RELA, SMAD3]
	GO:0061614	pri-miRNA transcription by RNA polymerase II	2.64068e-07	7.3939e-06	2.64068e-07	1.05627e-06	[7, 8, 9, 10, 11]	Group3	7.01754	4	[NR3C1, PPARG, RELA, SMAD3]
	GO:1902893	regulation of pri-miRNA transcription by RNA polymerase II	2.64068e-07	7.3939e-06	2.64068e-07	1.05627e-06	[7, 8, 9, 10, 11, 12]	Group3	7.01754	4	[NR3C1, PPARG, RELA, SMAD3]
	GO:0097296	activation of cysteine-type endopeptidase activity involved in apoptotic signaling pathway	3.32425e-09	1.16349e-07	3.81632e-11	1.90816e-10	[6, 7, 8, 9, 11, 12, 13, 14]	Group4	75	3	[BAX, CASP8, SMAD3]
	GO:0006919	activation of cysteine-type endopeptidase activity involved in apoptotic process	2.45168e-06	5.14853e-05	3.81632e-11	1.90816e-10	[7, 8, 10, 11, 12, 13]	Group4	4.0404	4	[BAX, CASP8, PPARG, SMAD3]
	GO:0035094	response to nicotine	1.88828e-05	0.000226594	3.81632e-11	1.90816e-10	[3]	Group4	5.66038	3	[BCL2, CASP3, RELA]
	GO:0046677	response to antibiotic	1.58284e-05	0.000221598	3.81632e-11	1.90816e-10	[3]	Group4	6	3	[CASP3, CASP8, HSP90AA1]
	GO:0070265	necrotic cell death	4.55565e-05	9.1113e-05	3.81632e-11	1.90816e-10	[3]	Group4	4.22535	3	[BAX, CASP8, HSP90AA1]
	GO:0090559	regulation of membrane permeability	2.16758e-06	4.98544e-05	3.81632e-11	1.90816e-10	[3]	Group4	4.16667	4	[BAX, BCL2, BCL2L1, CASP8]
	GO:0009409	response to cold	1.78251e-05	0.000231726	3.81632e-11	1.90816e-10	[3, 4]	Group4	5.76923	3	[CASP8, HSP90AA1, PPARG]
	GO:0038034	signal transduction in absence of ligand	6.2357e-09	2.12014e-07	3.81632e-11	1.90816e-10	[3, 4, 5]	Group4	7.14286	5	[BAX, BCL2, BCL2L1, CASP3, MCL1]
	GO:0051881	regulation of mitochondrial membrane potential	4.95127e-05	4.95127e-05	3.81632e-11	1.90816e-10	[4]	Group4	4.10959	3	[BAX, BCL2, BCL2L1]
	GO:0097300	programmed necrotic cell death	2.35267e-05	0.000258793	3.81632e-11	1.90816e-10	[4]	Group4	5.26316	3	[BAX, CASP8, HSP90AA1]
	GO:1905710	positive regulation of membrane permeability	4.00207e-05	0.000160083	3.81632e-11	1.90816e-10	[4]	Group4	4.41176	3	[BAX, BCL2, CASP8]
	GO:0002260	lymphocyte homeostasis	3.49464e-05	0.000209679	3.81632e-11	1.90816e-10	[3, 6]	Group4	4.61538	3	[BAX, BCL2, CASP3]
	GO:0010332	response to gamma radiation	2.61065e-05	0.000261065	3.81632e-11	1.90816e-10	[5]	Group4	5.08475	3	[BAX, BCL2, BCL2L1]
	GO:1901216	positive regulation of neuron death	2.45168e-06	5.14853e-05	3.81632e-11	1.90816e-10	[4, 5, 6]	Group4	4.0404	4	[BAX, CASP3, CASP8, MCL1]
	GO:0001782	B cell homeostasis	3.31987e-06	6.63975e-05	3.81632e-11	1.90816e-10	[4, 7]	Group4	10	3	[BAX, BCL2, CASP3]
	GO:0001836	release of cytochrome c from mitochondria	3.82789e-05	0.000191395	3.81632e-11	1.90816e-10	[4, 5, 6, 7]	Group4	4.47761	3	[BAX, BCL2, BCL2L1]
	GO:0043029	T cell homeostasis	7.43118e-06	0.00012633	3.81632e-11	1.90816e-10	[4, 7]	Group4	7.69231	3	[BAX, BCL2, CASP3]
	GO:0046902	regulation of mitochondrial membrane permeability	1.20878e-06	2.90107e-05	3.81632e-11	1.90816e-10	[4, 5, 6, 7]	Group4	4.81928	4	[BAX, BCL2, BCL2L1, CASP8]
	GO:0097192	extrinsic apoptotic signaling pathway in absence of ligand	6.2357e-09	2.12014e-07	3.81632e-11	1.90816e-10	[4, 5, 6, 7]	Group4	7.14286	5	[BAX, BCL2, BCL2L1, CASP3, MCL1]
	GO:0051205	protein insertion into membrane	2.35409e-06	5.17899e-05	3.81632e-11	1.90816e-10	[5, 6, 7]	Group4	4.08163	4	[BAX, BCL2, CASP8, HSP90AA1]
	GO:0070059	intrinsic apoptotic signaling pathway in response to endoplasmic reticulum stress	3.49464e-05	0.000209679	3.81632e-11	1.90816e-10	[5, 6, 7]	Group4	4.61538	3	[BAX, BCL2L1, PTPN1]
	GO:0090151	establishment of protein localization to mitochondrial membrane	2.28282e-07	6.62017e-06	3.81632e-11	1.90816e-10	[4, 5, 6, 7, 8]	Group4	7.27273	4	[BAX, BCL2, CASP8, HSP90AA1]
	GO:0001541	ovarian follicle development	2.35267e-05	0.000258793	3.81632e-11	1.90816e-10	[4, 5, 6, 7, 8, 9]	Group4	5.26316	3	[BAX, BCL2, BCL2L1]
	GO:0035794	positive regulation of mitochondrial membrane permeability	3.33543e-05	0.00023348	3.81632e-11	1.90816e-10	[5, 6, 7, 8]	Group4	4.6875	3	[BAX, BCL2, CASP8]
	GO:0043525	positive regulation of neuron apoptotic process	2.61065e-05	0.000261065	3.81632e-11	1.90816e-10	[5, 6, 7, 8]	Group4	5.08475	3	[BAX, CASP3, MCL1]
	GO:1902108	regulation of mitochondrial membrane permeability involved in apoptotic process	3.49464e-05	0.000209679	3.81632e-11	1.90816e-10	[5, 6, 7, 8]	Group4	4.61538	3	[BAX, BCL2, CASP8]
	GO:0097199	cysteine-type endopeptidase activity involved in apoptotic signaling pathway	1.1953e-08	3.94448e-07	3.81632e-11	1.90816e-10	[4, 5, 6, 9, 10]	Group4	14.8148	4	[BAX, CASP3, CASP8, SMAD3]
	GO:1902686	mitochondrial outer membrane permeabilization involved in programmed cell death	3.03148e-05	0.000242518	3.81632e-11	1.90816e-10	[4, 6, 7, 8, 9]	Group4	4.83871	3	[BAX, BCL2, CASP8]
	GO:0051204	protein insertion into mitochondrial membrane	1.54628e-07	4.79348e-06	3.81632e-11	1.90816e-10	[5, 6, 7, 8, 9]	Group4	8	4	[BAX, BCL2, CASP8, HSP90AA1]
	GO:2001244	positive regulation of intrinsic apoptotic signaling pathway	2.83452e-07	7.65321e-06	3.81632e-11	1.90816e-10	[5, 6, 7, 8, 9]	Group4	6.89655	4	[BAX, BCL2, BCL2L1, MCL1]
	GO:0097345	mitochondrial outer membrane permeabilization	2.35267e-05	0.000258793	3.81632e-11	1.90816e-10	[4, 5, 6, 7, 8, 9, 10, 11]	Group4	5.26316	3	[BAX, BCL2, CASP8]
	GO:1902110	positive regulation of mitochondrial membrane permeability involved in apoptotic process	2.74634e-05	0.00024717	3.81632e-11	1.90816e-10	[5, 6, 7, 8, 9, 10]	Group4	5	3	[BAX, BCL2, CASP8]
	GO:1901028	regulation of mitochondrial outer membrane permeabilization involved in apoptotic signaling pathway	1.22896e-05	0.000196633	3.81632e-11	1.90816e-10	[4, 5, 6, 7, 8, 9, 10, 11, 12]	Group4	6.52174	3	[BAX, BCL2, CASP8]
	GO:1901030	positive regulation of mitochondrial outer membrane permeabilization involved in apoptotic signaling pathway	5.81661e-06	0.000104699	3.81632e-11	1.90816e-10	[3, 4, 5, 6, 7, 8, 9, 10, 11, 12, 13]	Group4	8.33333	3	[BAX, BCL2, CASP8]
	GO:2001267	regulation of cysteine-type endopeptidase activity involved in apoptotic signaling pathway	6.72255e-07	1.68064e-05	3.81632e-11	1.90816e-10	[5, 6, 7, 9, 10, 11]	Group4	16.6667	3	[BAX, CASP8, SMAD3]
	GO:0001844	protein insertion into mitochondrial membrane involved in apoptotic signaling pathway	3.67329e-06	6.97924e-05	3.81632e-11	1.90816e-10	[5, 6, 7, 8, 9, 10, 11, 12]	Group4	9.67742	3	[BAX, BCL2, CASP8]
	GO:2001269	positive regulation of cysteine-type endopeptidase activity involved in apoptotic signaling pathway	1.81924e-07	5.45773e-06	3.81632e-11	1.90816e-10	[5, 6, 7, 8, 10, 11, 12, 13]	Group4	25	3	[BAX, CASP8, SMAD3]
